# Supplementary material for: Improved Recombinant Adeno-Associated Viral Vector Production via Molecular Evolution of the Viral Rep Protein
Source: Int J Mol Sci. 2025 Feb 4;26(3):1319. doi: 10.3390/ijms26031319 (PMC11818820; doi:10.3390/ijms26031319)
Supplement: Supplementary file 1 [file ijms-26-01319-s001.zip]

Archive with 1 entries (1 files):
- ijms-3262448-supplementary.pdf
